# Supplementary material for: A Facile Design of Solution-Phase Based VS2 Multifunctional Electrode for Green Energy Harvesting and Storage
Source: Nanomaterials (Basel). 2022 Jan 21;12(3):339. doi: 10.3390/nano12030339 (PMC8839757; doi:10.3390/nano12030339)
Supplement: Supplementary file 1 [file nanomaterials-12-00339-s001.zip]

Archive with 1 entries (1 files):
- nanomaterials-1548800-supplementary.pdf
